# Supplementary material for: Prognostic Biomarkers for Pancreatic Ductal Adenocarcinoma: An Umbrella Review
Source: Front Oncol. 2020 Sep 17;10:1466. doi: 10.3389/fonc.2020.01466 (PMC7527774; doi:10.3389/fonc.2020.01466)
Supplement: Supplementary file 1 [file Table_1.xls]

## Sheet: Sheet1
Number	Title	Inclusion or not	Exclusion reason
1	A meta analysis of pancreatic microarray datasets yields new targets as cancer genes and biomarkers	Exclusion	Not prognostic study
2	A meta-analysis of CXCL12 expression for cancer prognosis	Inclusion
3	A meta-analysis of gemcitabine biomarkers in patients with pancreaticobiliary cancers	Exclusion	Not prognostic study
4	A meta-analysis of the diagnostic value of detecting K-ras mutation in pancreatic juice as a molecular marker for pancreatic cancer	Exclusion	Study investigating genetic polymorphism and cancer incidence
5	A Systematic Review and Meta-Analysis of Laparoscopic and Open Distal Pancreatectomy of Nonductal Adenocarcinomatous Pancreatic Tumor (NDACPT) in the Pancreatic Body and Tail	Exclusion	Not meta-analysis
6	A systematic review and meta-analysis of the clinicopathologic characteristics of cystic versus solid pancreatic neuroendocrine neoplasms	Exclusion	Not PDAC
7	A VEGF-dependent gene signature enriched in mesenchymal ovarian cancer predicts patient prognosis	Exclusion	Not PDAC
8	Allergies and the risk of pancreatic cancer: a meta-analysis with review of epidemiology and biological mechanisms	Exclusion	Not prognostic study
9	Aspirin and nonsteroidal anti-inflammatory drug use and risk of pancreatic cancer: a meta-analysis	Exclusion	Not prognostic study
10	Association Between Expression of Cancer Stem Cell Markers and Poor Differentiation of Hepatocellular Carcinoma: A Meta-Analysis (PRISMA)	Exclusion	Not PDAC
11	Association between FTO gene polymorphism (rs9939609 T/A) and cancer risk: a meta-analysis	Exclusion	Study investigating genetic polymorphism and cancer incidence
12	Association between klotho expression and malignancies risk and progression: A meta-analysis	Exclusion	Not prognostic study
13	Association between MSH6 G39E polymorphism and cancer susceptibility: a meta-analysis of 7,046 cases and 34,554 controls	Exclusion	Study investigating genetic polymorphism and cancer incidence
14	Association between raf kinase inhibitor protein loss and prognosis in cancers of the digestive system: A meta-analysis	Inclusion
15	Association of Five Snps in Cytotoxic T-Lymphocyte Antigen 4 and Cancer Susceptibility: Evidence from 67 Studies	Exclusion	Study investigating genetic polymorphism and cancer incidence
16	Astrocyte Elevated Gene-1 as a Novel Clinicopathological and Prognostic Biomarker for Gastrointestinal Cancers: A Meta-Analysis with 2999 Patients	Inclusion
17	Bariatric Surgery and Non-Alcoholic Fatty Liver Disease: a Systematic Review of Liver Biochemistry and Histology	Exclusion	Not PDAC
18	Biomarkers as predictors of recurrence following curative resection for pancreatic ductal adenocarcinoma: a review	Exclusion	Not meta-analysis
19	CA19-9 and CA242 as tumor markers for the diagnosis of pancreatic cancer: a meta-analysis	Exclusion	Not prognostic study
20	Candidate microRNA biomarkers of pancreatic ductal adenocarcinoma: meta-analysis, experimental validation and clinical significance	Exclusion	Not prognostic study
21	Carbohydrate antigen 19-9 for differential diagnosis of pancreatic carcinoma and chronic pancreatitis	Exclusion	Not meta-analysis
22	Carbohydrate Antigen 19-9 Is a Prognostic and Predictive Biomarker in Patients With Advanced Pancreatic Cancer Who Receive Gemcitabine-Containing Chemotherapy A Pooled Analysis of 6 Prospective Trials	Exclusion	Not meta-analysis
23	CD44 overexpression related to lymph node metastasis and poor prognosis of pancreatic cancer	Inclusion
24	Chemoradiotherapy versus chemotherapy for locally advanced unresectable pancreatic cancer: A systematic review and meta-analysis	Exclusion	Not prognostic study
25	Chemotherapy and radiotherapy for advanced pancreatic cancer	Exclusion	Not meta-analysis
26	Chromogranin A in the Follow-up of Gastroenteropancreatic Neuroendocrine Neoplasms: Is It Really Game Over? A Systematic Review and Meta-analysis	Exclusion	Not PDAC
27	Circulating and disseminated tumor cells in pancreatic cancer and their role in patient prognosis: a systematic review and meta-analysis	Inclusion
28	Circulating Leptin and Risk of Pancreatic Cancer: A Pooled Analysis From 3 Cohorts	Exclusion	Not meta-analysis
29	Circulating microRNAs as biomarkers in hepatocellular carcinoma screening: a validation set from China	Exclusion	Not PDAC
30	Clinical Outcomes of Specific Immunotherapy in Advanced Pancreatic Cancer: A Systematic Review and Meta-Analysis	Exclusion	Not prognostic study
31	Clinical utilization of serum- or plasma-based miRNAs as early detection biomarkers for pancreatic cancer: A meta-analysis up to now	Exclusion	Not prognostic study
32	Clinical value of ctDNA in upper-GI cancers: A systematic review and meta-analysis	Exclusion	Study investigating genetic polymorphism and cancer incidence
33	Clinically relevant circulating microRNA profiling studies in pancreatic cancer using meta-analysis	Exclusion	Not prognostic study
34	Clinicopathological and prognostic significance of lymphocyte to monocyte ratio in patients with gastric cancer: A meta-analysis	Exclusion	Not PDAC
35	Clinicopathological signifcance of SMAD4 loss in pancreatic ductal adenocarcinomas: a systematic review and meta-analysis	Inclusion
36	Clinicopathological significance and prognostic role of chemokine receptor CXCR4 expression in pancreatic ductal adenocarcinoma, a meta-analysis and literature review	Inclusion
37	Clinicopathological Significance of CDKN2A Promoter Hypermethylation Frequency with Pancreatic Cancer	Exclusion	Study investigating genetic polymorphism and cancer incidence
38	Comparing the diagnostic accuracy of five common tumour biomarkers and CA19-9 for pancreatic cancer: a protocol for a network meta-analysis of diagnostic test accuracy	Exclusion	Not prognostic study
39	Construction of a prognostic prediction system for pancreatic ductal adenocarcinoma to investigate the key prognostic genes	Exclusion	Not meta-analysis
40	Correlation between the Uptake of 18F-Fluorodeoxyglucose (18F-FDG) and the Expression of Proliferation-Associated Antigen Ki-67 in Cancer Patients: A Meta-Analysis	Exclusion	Not prognostic study
41	C-reactive protein/albumin ratio is a prognostic indicator in Asians with pancreatic cancers A meta-analysis	Inclusion
42	Current evidence on the relationship between three polymorphisms in the CYP1A2 gene and the risk of cancer	Exclusion	Study investigating genetic polymorphism and cancer incidence
43	CXCR4 over-expression and survival in cancer: A system review and meta-analysis	Exclusion	Not the largest meta-analyses
44	CXCR4-A Prognostic and Clinicopathological Biomarker for Pancreatic Ductal Adenocarcinoma: A Meta-Analysis	Exclusion	Not the largest meta-analyses
45	Cyst carcinoembryonic antigen in differentiating pancreatic cysts: a meta-analysis	Exclusion	Not prognostic study
46	Cyst fluid analysis in the differential diagnosis of pancreatic cystic lesions: a pooled analysis	Exclusion	Not PDAC
47	Cytokines as Biomarkers of Pancreatic Ductal Adenocarcinoma: A Systematic Review	Exclusion	Not meta-analysis
48	Decreased expression of lncRNA loc285194 as an independent prognostic marker in cancer: A systematic review and meta-analysis	Inclusion
49	Decreased expression of PTH1R is a poor prognosis in hepatocellular carcinoma	Exclusion	Not PDAC
50	Diagnostic accuracy of K-ras mutation for pancreatic carcinoma: a meta-analysis	Exclusion	Study investigating genetic polymorphism and cancer incidence
51	Diagnostic performance of serum macrophage inhibitory cytokine-1 in pancreatic cancer: a meta-analysis and meta-regression analysis	Exclusion	Not prognostic study
52	Diagnostic significance of serum osteopontin level for pancreatic cancer: a meta-analysis	Exclusion	Not prognostic study
53	Diagnostic value of S100P for pancreatic cancer: a meta-analysis	Exclusion	Not prognostic study
54	Diagnostic value of serum carbohydrate antigen 19-9 in pancreatic cancer: a meta-analysis	Exclusion	Not prognostic study
55	Downregulated miR-23b-3p expression acts as a predictor of hepatocellular carcinoma progression: A study based on public data and RT-qPCR verification	Exclusion	Not PDAC
56	Endoscopic ultrasound guided fine needle aspiration for the diagnosis of pancreatic cystic neoplasms: a meta-analysis	Exclusion	Not PDAC
57	Erlotinib: another candidate for the therapeutic drug monitoring of targeted therapy of cancer? A pharmacokinetic and pharmacodynamic systematic review of literature	Exclusion	Not prognostic study
58	Evaluating the Prognostic Value of microRNA-203 in Solid Tumors Based on a Meta-Analysis and the Cancer Genome Atlas (TCGA) Datasets	Inclusion
59	Gene expression profiling of 1200 pancreatic ductal adenocarcinoma reveals novel subtypes	Exclusion	Not meta-analysis
60	Genetic markers of malignant transformation in intraductal papillary mucinous neoplasm of the pancreas: a meta-analysis	Exclusion	Not PDAC
61	Genetic variability of VEGF pathway genes in six randomized phase III trials assessing the addition of bevacizumab to standard therapy	Exclusion	Study investigating genetic polymorphism and cancer incidence
62	Hepatitis B and C Virus Infection and Risk of Pancreatic Cancer: A Population-Based Cohort Study (JPHC Study Cohort II)	Exclusion	Not meta-analysis
63	HER3 Overexpression and Survival in Solid Tumors: A Meta-analysis	Exclusion	Meta-analyses containing less than two original studies or sufficient data were not available
64	Higher notch expression implies poor survival in pancreatic ductal adenocarcinoma: A systematic review and meta-analysis	Inclusion
65	HMGB1 overexpression as a prognostic factor for survival in cancer: a meta-analysis and systematic review	Inclusion
66	How reliable is the Ki-67 cytological index in grading pancreatic neuroendocrine tumors? A meta-analysis	Exclusion	Not PDAC
67	How to Explain the Contradiction of microRNA 200c Expression and Survival in Solid Tumors?: a Meta-analysis	Exclusion	Meta-analyses containing less than two original studies or sufficient data were not available
68	How useful is it clinically to analyse the K-ras mutational status for the diagnosis of exocrine pancreatic cancer? A systematic review and meta-analysis	Exclusion	Study investigating genetic polymorphism and cancer incidence
69	Human Equilibrative Nucleoside Transporter 1 Predicts Survival in Patients with Pancreatic Cancer Treated with Gemcitabine: A Meta-Analysis	Exclusion	Not the latest meta-analyses
70	Hyper-insulinaemia and cancer, meta-analyses of epidemiological studies	Exclusion	Not PDAC
71	Hypoxia-inducible factor 1a expression and its clinical significance in pancreatic cancer: A meta-analysis	Inclusion
72	Identification of gene expression models for laryngeal squamous cell carcinoma using co-expression network analysis	Exclusion	Not PDAC
73	Identification of genes highly downregulated in pancreatic cancer through a meta-analysis of microarray datasets: implications for discovery of novel tumor-suppressor genes and therapeutic targets	Exclusion	Not prognostic study
74	Immunohistochemical hENT1 expression as a prognostic biomarker in patients with resected pancreatic ductal adenocarcinoma undergoing adjuvant gemcitabine-based chemotherapy	Inclusion
75	Integrative multi-platform meta-analysis of gene expression profiles in pancreatic ductal adenocarcinoma patients for identifying novel diagnostic biomarkers	Exclusion	Not meta-analysis
76	Is cadmium a cause of human pancreatic cancer	Exclusion	Review
77	Ki-67 prognostic and therapeutic decision driven marker for pancreatic neuroendocrine neoplasms (PNENs): A systematic review	Exclusion	Not PDAC
78	KRAS mutation as a prognostic factor in ampullary adenocarcinoma: a meta-analysis and review	Exclusion	Study investigating genetic polymorphism and cancer incidence
79	K-Ras mutation detection in liquid biopsy and tumor tissue as prognostic biomarker in patients with pancreatic cancer: a systematic review with meta-analysis	Exclusion	Study investigating genetic polymorphism and cancer incidence
80	K-ras mutational status in cytohistological tissue as a molecular marker for the diagnosis of pancreatic cancer: a systematic review and meta-analysis	Exclusion	Study investigating genetic polymorphism and cancer incidence
81	Long noncoding RNA activated by TGF-β in human cancers: A meta-analysis	Exclusion	Meta-analyses containing less than two original studies or sufficient data were not available
82	Long Noncoding RNA MALAT-1 Can Predict Metastasis and a Poor Prognosis: a Meta-Analysis	Exclusion	Meta-analyses containing less than two original studies or sufficient data were not available
83	Loss of HNF6 expression correlates with human pancreatic cancer progression	Exclusion	Not meta-analysis
84	Macrophage inhibitory cytokine-1 versus carbohydrate antigen 19-9 as a biomarker for diagnosis of pancreatic cancer: A PRISMA-compliant meta-analysis of diagnostic accuracy studies	Exclusion	Not prognostic study
85	Meta analysis of the association of cholesterol with pancreatic carcinoma risk	Exclusion	Not prognostic study
86	Meta-analysis of 8q24 for seven cancers reveals a locus between NOV and ENPP2 associated with cancer development	Exclusion	Study investigating genetic polymorphism and cancer incidence
87	Meta-analysis of biomarkers predicting risk of malignant progression in Barrett's oesophagus	Exclusion	Not PDAC
88	Meta-analysis of diagnostic value of serum Carbohydrate antigen 199 in pancreatic cancer	Exclusion	Not prognostic study
89	Meta-analysis of genome-wide association studies identifies common susceptibility polymorphisms for colorectal and endometrial cancer near SH2B3 and TSHZ1	Exclusion	Not PDAC
90	Meta-analysis of immunohistochemical prognostic markers in resected pancreatic cancer	Inclusion
91	Meta-analysis of microRNA-183 family expression in human cancer studies comparing cancer tissues with noncancerous tissues	Exclusion	Not prognostic study
92	Meta-analysis of transcriptome data identifies a novel 5-gene pancreatic adenocarcinoma classifier	Exclusion	Specific data are not available
93	MicroRNA-21 as a prognostic biomarker in patients with pancreatic cancer-A systematic review and meta-analysis	Exclusion	Meta-analyses containing less than two original studies or sufficient data were not available
94	MicroRNAs as novel biomarkers for pancreatic cancer diagnosis: a meta-analysis based on 18 articles	Exclusion	Not prognostic study
95	MicroRNAs with prognostic significance in pancreatic ductal adenocarcinoma: A meta-analysis	Exclusion	Meta-analyses containing less than two original studies or sufficient data were not available
96	Network-based meta-analysis in the identification of biomarkers for papillary thyroid cancer	Exclusion	Not PDAC
97	Novel blood-based microRNA biomarkers for diagnosis of pancreatic cancer: a meta-analysis	Exclusion	Not prognostic study
98	Osteoprotegerin is up-regulated in pancreatic cancers and correlates with cancer-associated new-onset diabetes	Exclusion	Not prognostic study
99	Overexpression of S100A4 protein may be associated with the development and progression of pancreatic cancer	Exclusion	Not prognostic study
100	Poor prognosis of hexokinase 2 overexpression in solid tumors of digestive system: a meta-analysis	Inclusion
101	Predictive and Prognostic Roles of Ribonucleotide Reductase M1 in Patients with Pancreatic Cancer Treated with Gemcitabine: A Meta-analysis	Inclusion
102	Predictive value of glucose transporter-1 and glucose transporter-3 for survival of cancer patients: A meta-analysis	Exclusion	Not the largest meta-analyses
103	Preoperative plasma fibrinogen is associated with poor prognosis in esophageal carcinoma: a meta-analysis	Exclusion	Not PDAC
104	Pretreatment albumin to globulin ratio can serve as a prognostic marker in human cancers: a meta-analysis	Exclusion	Meta-analyses containing less than two original studies or sufficient data were not available
105	Primary pancreatic perivascular epithelioid cell tumor (PEComa): A surgical enigma. A systematic review of the literature	Exclusion	Not meta-analysis
106	Primary tumor site and anti-EGFR monoclonal antibody benefit in metastatic colorectal cancer: a meta-analysis	Exclusion	Not PDAC
107	Prognostic and clinicopathological role of long non-coding RNA UCA1 in various carcinomas	Exclusion	Repeated with other study
108	Prognostic impact of pretreatment lymphocyte-to-monocyte ratio in advanced epithelial cancers: a meta-analysis	Inclusion
109	Prognostic Role of Circulating Tumor Cells in Patients with Pancreatic Cancer: a Meta-analysis	Exclusion	Not the largest meta-analyses
110	Prognostic role of fibroblast growth factor receptor 2 in human solid tumors: A systematic review and meta-analysis	Inclusion
111	Prognostic role of glycolysis for cancer outcome: evidence from 86 studies	Exclusion	Meta-analyses containing less than two original studies or sufficient data were not available
112	Prognostic role of HER2 amplification based on fluorescence in situ hybridization (FISH) in pancreatic ductal adenocarcinoma (PDAC): a meta-analysis	Inclusion
113	Prognostic Role of Platelet to Lymphocyte Ratio in Solid Tumors: A Systematic Review and Meta-Analysis	Exclusion	Not the latest meta-analyses
114	Prognostic role of secreted protein acidic and rich in cysteine in patients with solid tumors	Exclusion	Not the largest meta-analyses
115	Prognostic role of STAT3 in solid tumors: a systematic review and meta-analysis	Inclusion
116	Prognostic role of the neutrophil-to-lymphocyte ratio in pancreatic cancer: A meta-analysis containing 8252 patients	Inclusion
117	Prognostic Role of Tissue and Circulating MicroRNA-200c in Malignant Tumors: a Systematic Review and Meta-Analysis	Exclusion	Meta-analyses containing less than two original studies or sufficient data were not available
118	Prognostic signifcance of CXCR7 in cancer patients: a meta-analysis	Inclusion
119	Prognostic signifcance of ZEB1 and ZEB2 in digestive cancers: a cohort-based analysis and secondary analysis	Inclusion
120	Prognostic significance of circulating microRNA-21 expression in esophageal, pancreatic and colorectal cancers; a systematic review and meta-analysis	Exclusion	Not the largest meta-analyses
121	Prognostic significance of cyclooxygenase-2 protein in pancreatic cancer: a meta-analysis	Inclusion
122	Prognostic significance of K-ras mutations in pancreatic cancer: a meta-analysis	Exclusion	Study investigating genetic polymorphism and cancer incidence
123	Prognostic significance of L1 cell adhesion molecule in cancer patients: A systematic review and meta-analysis	Inclusion
124	Prognostic significance of pretreatment plasma fibrinogen in patients with hepatocellular and pancreatic carcinomas: A meta-analysis	Inclusion
125	Prognostic significance of pretreatment plasma fibrinogen level in patients with digestive system tumors: a meta-analysis	Exclusion	Repeated with other study
126	Prognostic Significance of the Metabolic Marker Hexokinase-2 in Various Solid Tumors: A Meta-Analysis	Exclusion	Not the latest meta-analyses
127	Prognostic value of cancer stem cell marker CD133 expression in pancreatic ductal adenocarcinoma (PDAC): a systematic review and meta-analysis	Inclusion
128	Prognostic Value of CD166 Expression in Cancers of the Digestive System: A Systematic Review and Meta-Analysis	Exclusion	Meta-analyses containing less than two original studies or sufficient data were not available
129	Prognostic value of circulating cell-free DNA in patients with pancreatic cancer: A systemic review and meta-analysis	Exclusion	Study investigating genetic polymorphism and cancer incidence
130	Prognostic value of circulating tumor cells in patients with pancreatic cancer: a meta-analysis	Exclusion	Not the largest meta-analyses
131	Prognostic Value of FOXM1 in Patients with Malignant Solid Tumor: A Meta-Analysis and System Review	Inclusion
132	Prognostic value of GLUT-1 expression in pancreatic cancer:results from 538 patients	Inclusion
133	Prognostic Value of Human Equilibrative NucleosideTransporter1 in Pancreatic Cancer Receiving Gemcitabin-Based Chemotherapy: A Meta-Analysis	Exclusion	Not the latest meta-analyses
134	Prognostic Value of MicroRNA-15a in Human Cancers:A Meta-Analysis and Bioinformatics	Exclusion	Meta-analyses containing less than two original studies or sufficient data were not available
135	Prognostic value of microRNA-21 in pancreatic ductal adenocarcinoma: a meta-analysis	Exclusion	Not the largest meta-analyses
136	Prognostic value of PD-L1 expression in patients with pancreatic cancer A PRISMA-compliant meta-analysis	Inclusion
137	Prognostic Value of PLR in Various Cancers: A Meta-Analysis	Inclusion
138	Prognostic value of pretreatment neutrophil-to-lymphocyte ratio in patients with soft tissue sarcoma: A meta-analysis	Exclusion	Not PDAC
139	Prognostic value of pretreatment serum lactate dehydrogenase level in pancreatic cancer patients A meta-analysis of 18 observational studies	Inclusion
140	Prognostic Value of SPARC in Patients with Pancreatic Cancer: A Systematic Review and Meta-Analysis	Inclusion
141	Progress in chemoprevention of gastrointestinal cancers	Exclusion	Review
142	Progression-free survival as surrogate endpoint in advanced pancreatic cancer: meta-analysis of 30 randomized first-line trials	Exclusion	Not containing a biomarker
143	Pyruvate kinase M2 (PKM2) expression correlates with prognosis in solid cancers: a meta-analysis	Inclusion
144	Quantitative assessment of the diagnostic role of human telomerase activity from pancreatic juice in pancreatic cancer	Exclusion	Not meta-analysis
145	Quantitative assessment of the diagnostic role of MUC1 in pancreatic ductal adenocarcinoma	Exclusion	Not prognostic study
146	Risk of pancreatic cancer in breast cancer families from the breast cancer family registry	Exclusion	Not PDAC
147	Role of CYP1A2 1F polymorphism in cancer risk: evidence from a meta-analysis of 46 case-control studies	Exclusion	Study investigating genetic polymorphism and cancer incidence
148	Role of gemcitabine-based combination therapy in the management of advanced pancreatic cancer: a meta-analysis of randomised trials	Exclusion	Not prognostic study
149	Selecting chemotherapy for pancreatic cancer: Far away or so close?	Exclusion	Not meta-analysis
150	Serotonin levels and 1-year mortality in patients with neuroendocrine tumors: a systematic review andmeta-analysis	Exclusion	Not PDAC
151	Serum Carbohydrate Antigen 19-9 in Differential Diagnosis of Benign and Malignant Pancreatic Cystic Neoplasms: A Meta-Analysis	Exclusion	Not prognostic study
152	Serum carbohydrate antigen 242 expression exerts crucial function in the diagnosis of pancreatic cancer	Exclusion	Not prognostic study
153	Should all pancreatic cystic lesions be resected? Cyst-fluid analysis in the differential diagnosis of pancreatic cystic lesions: a meta-analysis	Exclusion	Not PDAC
154	Surrogate End Points for Overall Survival in Metastatic, Locally Advanced, or Unresectable Pancreatic Cancer: A Systematic Review and Meta-Analysis of 24 Randomized Controlled Trials	Exclusion	Not containing a biomarker
155	Systematic Review and Meta-Analysis of Diagnostic Accuracy of miRNAs in Patients with Pancreatic Cancer	Exclusion	Not prognostic study
156	Systemic therapies in patients with advanced well-differentiated pancreatic neuroendocrine tumors (PanNETs): When cytoreduction is the aim. A critical review with meta-analysis	Exclusion	Not PDAC
157	Telomerase activity as a marker for differential diagnosis of pancreatic adenocarcinoma: a systematic review and meta-analysis	Exclusion	Not prognostic study
158	Telomerase activity in pancreatic juice differentiates pancreatic cancer from chronic pancreatitis: A meta-analysis	Exclusion	Not prognostic study
159	The Association between Leisure Time Physical Activity and Pancreatic Cancer Risk in Adults: A Systematic Review and Meta-analysis	Exclusion	Not prognostic study
160	The Clinicopathologic and Prognostic Value of Hypoxia-Inducible Factor-2a in Cancer Patients: A Systematic Review and Meta-Analysis	Inclusion
161	The clinicopathological and prognostic significance of PD-L1 expression in pancreatic cancer: A meta-analysis	Exclusion	Not the latest meta-analyses
162	The expression of histone deacetylase HDAC1 correlates with the progression and prognosis of gastrointestinal malignancy	Inclusion
163	The placement of DPP-4 inhibitors in clinical practice recommendations for the treatment of type 2 diabetes	Exclusion	Not PDAC
164	The pretreatment platelet-to-lymphocyte ratio predicts clinical outcomes in patients with cervical cancer: A meta-analysis	Exclusion	Not PDAC
165	The prognostic signifcance of UCA1 for predicting clinical outcome in patients with digestive system malignancies	Inclusion
166	The prognostic value of B7-H4 in pancreatic cancer Systematic review and meta-analysis	Inclusion
167	The prognostic value of decreased NDRG1 expression in patients with digestive system cancers A meta-analysis	Exclusion	Meta-analyses containing less than two original studies or sufficient data were not available
168	The prognostic value of KRAS mutation by cell-free DNA in cancer patients: A systematic review and meta-analysis	Exclusion	Study investigating genetic polymorphism and cancer incidence
169	The prognostic value of microRNA-183 in human cancers A meta-analysis	Exclusion	Meta-analyses containing less than two original studies or sufficient data were not available
170	The prognostic value of proliferating cell nuclear antigen expression in colorectal cancer: A meta-analysis	Exclusion	Not PDAC
171	The Prognostic Value of Tumor-infiltrating Lymphocytes in Hepatocellular Carcinoma: a Systematic Review and Meta-analysis	Exclusion	Not PDAC
172	The role of SPINK1 in ETS rearrangement-negative prostate cancers	Exclusion	Not PDAC
173	Tissue Biomarkers for Prognosis in Pancreatic Ductal Adenocarcinoma: A Systematic Review and Meta-analysis	Inclusion
174	Tumor M2-pyruvate kinase as tumor marker in exocrine pancreatic cancer a meta-analysis	Exclusion	Not prognostic study
175	Tumor-Infltrating Podoplanin+ Fibroblasts Predict Worse Outcome in Solid Tumors	Inclusion
176	Usefulness of serum IgG4 in the diagnosis and follow up of autoimmune pancreatitis: A systematic literature review and meta-analysis	Exclusion	Not PDAC
