# Supplementary material for: Prognostic Biomarkers for Pancreatic Ductal Adenocarcinoma: An Umbrella Review
Source: Front Oncol. 2020 Sep 17;10:1466. doi: 10.3389/fonc.2020.01466 (PMC7527774; doi:10.3389/fonc.2020.01466)
Supplement: Supplementary file 2 [file Table_2.xls]

## Sheet: Sheet1
Number	Title	Item 1	Item 2	Item 3	Item 4	Item 5	Item 6	Item 7	Item 8	Item 9	Item 10	Item 11	Item 12	Item 13	Item 14	Item 15	Item 16	Overall Confidence Rating
1	A meta-analysis of CXCL12 expression for cancer prognosis	Yes	No	No	Yes	Yes	Yes	No	Yes	Yes	No	Yes	No	No	Yes	Yes	Yes	Critically Low
2	Association between raf kinase inhibitor protein loss and prognosis in cancers of the digestive system: A meta-analysis	Yes	No	No	Yes	Yes	Yes	No	Yes	Yes	No	Yes	No	No	Yes	Yes	Yes	Critically Low
3	Astrocyte Elevated Gene-1 as a Novel Clinicopathological and Prognostic Biomarker for Gastrointestinal Cancers: A Meta-Analysis with 2999 Patients	Yes	No	No	Yes	Yes	Yes	No	Yes	Yes	No	Yes	No	No	Yes	Yes	Yes	Critically Low
4	CD44 overexpression related to lymph node metastasis and poor prognosis of pancreatic cancer	Yes	No	No	Yes	Yes	Yes	No	Yes	Yes	No	Yes	No	No	Yes	Yes	Yes	Critically Low
5	Circulating and disseminated tumor cells in pancreatic cancer and their role in patient prognosis: a systematic review and meta-analysis	Yes	No	No	Yes	Yes	Yes	No	Yes	Yes	No	Yes	No	No	Yes	Yes	Yes	Critically Low
6	Clinicopathological signifcance of SMAD4 loss in pancreatic ductal adenocarcinomas: a systematic review and meta-analysis	Yes	No	No	Yes	Yes	Yes	No	Yes	Yes	No	Yes	No	No	Yes	Yes	Yes	Critically Low
7	Clinicopathological significance and prognostic role of chemokine receptor CXCR4 expression in pancreatic ductal adenocarcinoma, a meta-analysis and literature review	Yes	No	No	Yes	Yes	Yes	No	Yes	Yes	No	Yes	No	No	Yes	Yes	Yes	Critically Low
8	C-reactive protein/albumin ratio is a prognostic indicator in Asians with pancreatic cancers A meta-analysis	Yes	No	No	Yes	Yes	Yes	No	Yes	Yes	No	Yes	No	No	Yes	Yes	Yes	Critically Low
9	Decreased expression of lncRNA loc285194 as an independent prognostic marker in cancer: A systematic review and meta-analysis	Yes	No	No	Yes	Yes	Yes	No	Yes	Yes	No	Yes	No	No	Yes	Yes	Yes	Critically Low
10	Evaluating the Prognostic Value of microRNA-203 in Solid Tumors Based on a Meta-Analysis and the Cancer Genome Atlas (TCGA) Datasets	Yes	No	No	Yes	Yes	Yes	No	Yes	Yes	No	Yes	No	No	Yes	Yes	Yes	Critically Low
11	Higher notch expression implies poor survival in pancreatic ductal adenocarcinoma: A systematic review and meta-analysis	Yes	No	No	Yes	Yes	Yes	No	Yes	Yes	No	Yes	No	No	Yes	Yes	Yes	Critically Low
12	HMGB1 overexpression as a prognostic factor for survival in cancer: a meta-analysis and systematic review	Yes	No	No	Yes	Yes	Yes	No	Yes	Yes	No	Yes	No	No	Yes	Yes	Yes	Critically Low
13	Hypoxia-inducible factor 1a expression and its clinical significance in pancreatic cancer: A meta-analysis	Yes	No	No	Yes	Yes	Yes	No	Yes	Yes	No	Yes	No	No	Yes	Yes	Yes	Critically Low
14	Immunohistochemical hENT1 expression as a prognostic biomarker in patients with resected pancreatic ductal adenocarcinoma undergoing adjuvant gemcitabine-based chemotherapy	Yes	No	No	Yes	Yes	Yes	No	Yes	Yes	No	Yes	No	No	Yes	Yes	Yes	Critically Low
15	Meta-analysis of immunohistochemical prognostic markers in resected pancreatic cancer	Yes	No	No	Yes	Yes	Yes	No	Yes	Yes	No	Yes	No	No	Yes	Yes	Yes	Critically Low
16	Poor prognosis of hexokinase 2 overexpression in solid tumors of digestive system: a meta-analysis	Yes	No	No	Yes	Yes	Yes	No	Yes	Yes	No	Yes	No	No	Yes	Yes	Yes	Critically Low
17	Predictive and Prognostic Roles of Ribonucleotide Reductase M1 in Patients with Pancreatic Cancer Treated with Gemcitabine: A Meta-analysis	Yes	No	No	Yes	Yes	Yes	No	Yes	Yes	No	Yes	No	No	Yes	Yes	Yes	Critically Low
18	Prognostic impact of pretreatment lymphocyte-to-monocyte ratio in advanced epithelial cancers: a meta-analysis	Yes	No	No	Yes	Yes	Yes	No	Yes	Yes	No	Yes	No	No	Yes	Yes	Yes	Critically Low
19	Prognostic role of fibroblast growth factor receptor 2 in human solid tumors: A systematic review and meta-analysis	Yes	No	No	Yes	Yes	Yes	No	Yes	Yes	No	Yes	No	No	Yes	Yes	Yes	Critically Low
20	Prognostic role of HER2 amplification based on fluorescence in situ hybridization (FISH) in pancreatic ductal adenocarcinoma (PDAC): a meta-analysis	Yes	No	No	Yes	Yes	Yes	No	Yes	Yes	No	Yes	No	No	Yes	Yes	Yes	Critically Low
21	Prognostic role of STAT3 in solid tumors: a systematic review and meta-analysis	Yes	No	No	Yes	Yes	Yes	No	Yes	Yes	No	Yes	No	No	Yes	Yes	Yes	Critically Low
22	Prognostic role of the neutrophil-to-lymphocyte ratio in pancreatic cancer: A meta-analysis containing 8252 patients	Yes	No	No	Yes	Yes	Yes	No	Yes	Yes	No	Yes	No	No	Yes	Yes	Yes	Critically Low
23	Prognostic signifcance of CXCR7 in cancer patients: a meta-analysis	Yes	No	No	Yes	Yes	Yes	No	Yes	Yes	No	Yes	No	No	Yes	Yes	Yes	Critically Low
24	Prognostic signifcance of ZEB1 and ZEB2 in digestive cancers: a cohort-based analysis and secondary analysis	Yes	No	No	Yes	Yes	Yes	No	Yes	Yes	No	Yes	No	No	Yes	Yes	Yes	Critically Low
25	Prognostic significance of cyclooxygenase-2 protein in pancreatic cancer: a meta-analysis	Yes	No	No	Yes	Yes	Yes	No	Yes	Yes	No	Yes	No	No	Yes	Yes	Yes	Critically Low
26	Prognostic significance of L1 cell adhesion molecule in cancer patients: A systematic review and meta-analysis	Yes	No	No	Yes	Yes	Yes	No	Yes	Yes	No	Yes	No	No	Yes	Yes	Yes	Critically Low
27	Prognostic significance of pretreatment plasma fibrinogen in patients with hepatocellular and pancreatic carcinomas: A meta-analysis	Yes	No	No	Yes	Yes	Yes	No	Yes	Yes	No	Yes	No	No	Yes	Yes	Yes	Critically Low
28	Prognostic value of cancer stem cell marker CD133 expression in pancreatic ductal adenocarcinoma (PDAC): a systematic review and meta-analysis	Yes	No	No	Yes	Yes	Yes	No	Yes	No	No	Yes	No	No	Yes	Yes	Yes	Critically Low
29	Prognostic Value of FOXM1 in Patients with Malignant Solid Tumor: A Meta-Analysis and System Review	Yes	No	No	Yes	Yes	Yes	No	Yes	Yes	No	Yes	No	No	Yes	Yes	Yes	Critically Low
30	Prognostic value of GLUT-1 expression in pancreatic cancer:results from 538 patients	Yes	No	No	Yes	Yes	Yes	No	Yes	Yes	No	Yes	No	No	Yes	Yes	Yes	Critically Low
31	Prognostic value of PD-L1 expression in patients with pancreatic cancer A PRISMA-compliant meta-analysis	Yes	No	No	Yes	Yes	Yes	No	Yes	Yes	No	Yes	No	No	Yes	Yes	Yes	Critically Low
32	Prognostic Value of PLR in Various Cancers: A Meta-Analysis	Yes	No	No	Yes	Yes	Yes	No	Yes	No	No	Yes	No	No	Yes	Yes	Yes	Critically Low
33	Prognostic value of pretreatment serum lactate dehydrogenase level in pancreatic cancer patients A meta-analysis of 18 observational studies	Yes	No	No	Yes	Yes	Yes	No	Yes	Yes	No	Yes	No	No	Yes	Yes	Yes	Critically Low
34	Prognostic Value of SPARC in Patients with Pancreatic Cancer: A Systematic Review and Meta-Analysis	Yes	No	No	Yes	Yes	Yes	No	Yes	Yes	No	Yes	No	No	Yes	Yes	Yes	Critically Low
35	Pyruvate kinase M2 (PKM2) expression correlates with prognosis in solid cancers: a meta-analysis	Yes	No	No	Yes	Yes	Yes	No	Yes	Yes	No	Yes	No	No	Yes	Yes	Yes	Critically Low
36	The Clinicopathologic and Prognostic Value of Hypoxia-Inducible Factor-2a in Cancer Patients: A Systematic Review and Meta-Analysis	Yes	No	No	Yes	Yes	Yes	No	Yes	Yes	No	Yes	No	No	Yes	Yes	Yes	Critically Low
37	The expression of histone deacetylase HDAC1 correlates with the progression and prognosis of gastrointestinal malignancy	Yes	No	No	Yes	Yes	Yes	No	Yes	Yes	No	Yes	No	No	Yes	Yes	Yes	Critically Low
38	The prognostic signifcance of UCA1 for predicting clinical outcome in patients with digestive system malignancies	Yes	No	No	Yes	Yes	Yes	No	Yes	Yes	No	Yes	No	No	Yes	Yes	Yes	Critically Low
39	The prognostic value of B7-H4 in pancreatic cancer Systematic review and meta-analysis	Yes	No	No	Yes	Yes	Yes	No	Yes	Yes	No	Yes	No	No	Yes	Yes	Yes	Critically Low
40	Tissue Biomarkers for Prognosis in Pancreatic Ductal Adenocarcinoma: A Systematic Review and Meta-analysis	Yes	No	No	Yes	Yes	Yes	No	Yes	No	No	Yes	No	No	Yes	Yes	Yes	Critically Low
41	Tumor-Infltrating Podoplanin+ Fibroblasts Predict Worse Outcome in Solid Tumors	Yes	No	No	Yes	Yes	Yes	No	Yes	Yes	No	Yes	No	No	Yes	Yes	Yes	Critically Low
